# Supplementary material for: Psittacosis chlamydia pneumonia complicated with organizing pneumonia: a case report and literature review
Source: Front Med (Lausanne). 2025 Nov 17;12:1670456. doi: 10.3389/fmed.2025.1670456 (PMC12665588; doi:10.3389/fmed.2025.1670456)
Supplement: Supplementary file 1 [file Supplementary_file_1.xlsx]

## Sheet: Sheet1 (2)
Table 1 Case reports of Psittacosis Chlamydia Pneumonia Complicated with Organizing Pneumonia
Country	Sex/Age	Past health	Contact with poultry	Symptoms	Physical examination	Respiratory failure	Markers of inflammation	Imaging	Bronchoscopy examination	pathogen detection	First visit for diagnosis/Diagnostic time	Glucocorticoid	Antibiotics after pathogen identification	Result
France	M/70	prostate adenoma	N/A	fever, cough, severe sore throat ,worsening dyspnea	Sparse crackles	Yes	WBC 7.8 cells×10^9/L, with 71% NEU	Diffuse alveolar infiltrates in the right and middle lobes, thickening of the bronchial wall, a small pleural effusion on the right side	Granulation tissue in the distal airways	Chlamydia group complement-fixation test and immunofluorescence test	NO/Day 53 of the illness course	Prednisone 1mg·kg-1·day-1, treatment course more than 1 year	doxycycline for 21 days, and then,Erythromycin was added to doxycycline	Improvement
Australia	M/63	chronic urinary tract infections and anxiety	N/A	fevers, myalgia, lethargy ,anorexia, dry cough	Decreased breath sounds	Yes	CRP 456mg/dL，WBC 12.4×109/L	Consolidation of the left lung with moderate left-sided pleural effusion	Bronchoalveolar lavage fluid with a small amount of neutrophils and macrophages	PCR	NO/Day 33 of the illness course	Prednisone 50mg	doxycycline for 23 days ,and then,Meropenem and vancomycin were added,piperacillin-tazobactam	Death
China	M/56	N/A	No	fever, chills	No rales in both lungs	No	WBC 7.39×10^9/L， 80%NEU,CRP 127.74 mg/L，ESR 101 mm/h	The left lower lobe has a plaque-like, high-density opacity with an air bronchogram	chronic inflammation of the respiratory mucosa, submucosal fibrovascular hyperplasia, and tissue pneumonia changes in the surrounding lung tissue	BALF mNGS	NO/Day 28 of the illness course	Methylprednisolone 40mg, reduce the dosage by 4mg every two weeks until discontinuation	moxifloxacin about 1 months	Improvement
M,Male; PCR,Polymerase Chain Reaction; CRP,C-Reactive Protein; ESR, Erythrocyte Sedimentation Rate; BALF,Bronchoalveolar Lavage Fluid; mNGS,Metagenomic Next-Generation Sequencing
